# Supplementary material for: Activity–Rest Circadian Rhythm of the Pearly Razorfish in Its Natural Habitat, before and during Its Mating
Source: Biology (Basel). 2023 Jun 2;12(6):810. doi: 10.3390/biology12060810 (PMC10295166; doi:10.3390/biology12060810)
Supplement: Supplementary file 1 [file biology-12-00810-s001.zip]

Archive with 1 entries (1 files):
- biology-2301488-supplementary.pdf
